# Supplementary material for: Bioinformatics and Experimental Analyses Reveal NFIC as an Upstream Transcriptional Regulator for Ischemic Cardiomyopathy
Source: Genes (Basel). 2022 Jun 13;13(6):1051. doi: 10.3390/genes13061051 (PMC9222441; doi:10.3390/genes13061051)
Supplement: Supplementary file 1 [file genes-13-01051-s001.zip]

Archive with 3 entries (2 files):
- genes-1680104-supplementary/
- genes-1680104-supplementary/Supplementary Figure .pdf
- genes-1680104-supplementary/Supplementary Table.pdf
